# Supplementary material for: Conspicuous carotenoid-based pelvic spine ornament in three-spined stickleback populations—occurrence and inheritance
Source: PeerJ. 2015 Apr 2;3:e872. doi: 10.7717/peerj.872 (PMC4389276; doi:10.7717/peerj.872)
Supplement: Data S1 — This dataset was used when preparing Table 2, Figs. 3 and 4 and Appendix S3. [file peerj-03-872-s006.xlsx]

## Sheet: Ark1
This dataset was used when preparing Table 2, Fig 3, Fig 4, and Appendix 3
Site: code for the sites where sticklebacks were sampled - see Table 1 in the paper
MarinFersk: whether the sites are freshwater ("0") or marine/brackish ("1") sites
IR: Intensity of red (IR)
Length: body length of the sticklebacks in cm
Sex: females ("1"), males ("2"), and immatures/not available ("0")
Parasite: whether ("1") or not ("0") the stickleback was infected by tapeworms (Schistocephalus solidus)
Site	MarinFersk	IR	Length	Sex	Parasite
2	0	0.409663	4.9	2	0
2	0	0.409051	4.7	2	0
2	0	0.376948	3.7	2	0
2	0	0.483044	4.7	2	0
2	0	0.381038	4.4	1	0
2	0	0.421892	5.5	2	0
2	0	0.428195	3.8	2	0
2	0	0.352071	5.5	1	0
2	0	0.360682	4.6	1	0
2	0	0.398696	4.9	1	0
2	0	0.35887	6	1	0
2	0	0.374716	5	1	0
2	0	0.376895	5.5	1	0
2	0	0.343993	4.6	1	0
2	0	0.3594	5.5	1	0
2	0	0.353672	6.5	1	0
2	0	0.404517	6.1	1	0
2	0	0.375599	5.9	1	0
2	0	0.359769	4.4	1	0
2	0	0.394581	5.1	1	0
2	0	0.348034	4.6	1	0
2	0	0.366285	5.4	1	0
2	0	0.361813	5.4	1	0
2	0	0.379981	5.1	1	0
2	0	0.415877	5.8	1	0
2	0	0.366659	5.1	2	0
2	0	0.452511	5.6	2	0
2	0	0.380273	6.6	1	0
2	0	0.352506	5.3	1	0
2	0	0.364461	5.5	1	0
2	0	0.394058	6.1	1	0
2	0	0.383237	5.5	1	0
2	0	0.376727	5.7	1	0
2	0	0.377938	6.2	1	0
2	0	0.388819	5.9	1	0
2	0	0.353249	5.8	1	0
2	0	0.363375	6.9	1	0
2	0	0.364817	6.1	1	0
11	0	0.38946	4.3	2	0
11	0	0.384778	4.2	2	0
11	0	0.361801	4.1	2	0
11	0	0.404824	4.2	2	0
11	0	0.357778	4.6	2	0
11	0	0.384147	4.1	2	0
11	0	0.356258	3.9	1	0
11	0	0.345109	4.8	2	0
11	0	0.37734	4.2	2	0
11	0	0.364304	5	1	0
11	0	0.360873	4.5	1	0
11	0	0.412252	4	2	0
11	0	0.339448	4	1	0
11	0	0.386554	4.4	1	0
11	0	0.344134	4.3	1	0
11	0	0.369026	4.2	2	0
11	0	0.394342	4.1	2	0
11	0	0.380082	4.1	2	0
11	0	0.355658	3.6	2	0
11	0	0.349028	4.3	1	0
11	0	0.383513	3.9	2	0
11	0	0.400993	4.1	2	0
11	0	0.377884	4	2	0
11	0	0.38433	4	1	0
11	0	0.364418	4.3	2	0
11	0	0.373138	4.2	2	0
11	0	0.430333	4.6	2	0
11	0	0.372701	4.4	2	0
11	0	0.349165	4.2	1	0
11	0	0.375524	4.2	2	0
11	0	0.392414	4.1	2	0
11	0	0.411017	4	2	0
11	0	0.398593	4.4	2	0
11	0	0.379026	4.2	2	0
11	0	0.371127	3.8	1	0
11	0	0.343866	3.8	2	0
11	0	0.382779	4.5	2	0
11	0	0.372953	4.4	2	0
11	0	0.393935	4	1	0
11	0	0.370925	4	2	0
16	0	0.384189	3.2	0	0
16	0	0.41572	3.5	1	0
16	0	0.403031	4.1	1	0
16	0	0.425094	5	2	0
16	0	0.445844	5.8	1	0
16	0	0.439385	5.4	1	0
16	0	0.424577	3.6	0	1
16	0	0.400516	3.6	1	0
16	0	0.430203	4.6	2	0
16	0	0.412886	4.2	1	0
16	0	0.410708	4.5	1	0
16	0	0.413134	5.4	1	0
16	0	0.43825	5.6	1	0
16	0	0.404214	5.1	1	0
16	0	0.395182	5.3	1	0
16	0	0.393375	3.3	0	0
16	0	0.407159	3.7	0	1
16	0	0.427834	3.9	1	0
16	0	0.439287	5	1	0
16	0	0.458778	4.2	1	0
16	0	0.374194	4.8	1	0
16	0	0.423675	5	1	0
16	0	0.423028	5.7	1	0
16	0	0.403299	5.5	1	0
7	0	0.359497	3.7	2	1
7	0	0.362744	3.6	0	0
7	0	0.360588	4.4	1	0
7	0	0.383543	4.3	1	0
7	0	0.359881	4.2	1	0
7	0	0.352163	4.8	1	0
7	0	0.348261	4.6	1	0
7	0	0.387006	4.9	1	0
7	0	0.39614	3.9	0	1
7	0	0.3394	4.6	1	1
7	0	0.343604	4.1	1	1
7	0	0.342688	3.9	1	0
7	0	0.349231	4.5	1	1
7	0	0.350564	4.2	1	0
7	0	0.36259	4.6	1	0
7	0	0.387514	5.1	1	0
7	0	0.370697	4.5	1	0
7	0	0.345985	4.7	1	1
7	0	0.350112	4.5	1	0
7	0	0.356853	4.5	1	0
7	0	0.375739	4	0	1
7	0	0.342814	3.9	1	0
7	0	0.349475	4.4	1	1
7	0	0.359565	4.8	1	1
7	0	0.347426	4	1	0
7	0	0.367425	4.6	1	0
7	0	0.381955	5	1	1
7	0	0.348727	4	2	0
7	0	0.395047	4	2	0
7	0	0.358124	4.8	1	0
7	0	0.350312	4.9	1	0
7	0	0.383171	4.7	1	0
7	0	0.346796	4.2	1	0
7	0	0.34216	4.2	1	0
7	0	0.356201	4	1	1
7	0	0.362418	4	1	0
7	0	0.353596	4.2	1	0
7	0	0.333128	4.6	1	1
14	1	0.42887	4.3	1	0
14	1	0.457431	4	2	0
14	1	0.454731	4.7	1	0
14	1	0.464627	4.5	1	0
14	1	0.475575	5.5	1	0
14	1	0.474375	5.1	1	0
14	1	0.44027	4.5	1	0
14	1	0.438715	4.8	1	0
14	1	0.412443	4.4	1	0
14	1	0.418658	4.8	1	0
14	1	0.436623	4.5	2	0
14	1	0.471491	4.8	2	0
14	1	0.46209	4.7	1	0
14	1	0.454049	4.7	1	0
14	1	0.407714	4.8	1	0
14	1	0.422695	4.7	1	0
14	1	0.444269	6.3	1	0
14	1	0.42026	5.2	1	0
14	1	0.448577	4.9	1	0
14	1	0.466699	4.5	1	0
14	1	0.444865	4.7	1	0
14	1	0.52989	4.4	2	0
14	1	0.420802	4.4	1	0
14	1	0.436629	4.5	1	0
14	1	0.459967	4.4	1	0
14	1	0.468349	4.7	1	0
14	1	0.441954	4.8	1	0
14	1	0.411671	3.7	2	0
14	1	0.394013	5.1	1	0
14	1	0.423245	4.6	1	0
14	1	0.426831	4.3	1	0
14	1	0.422841	4.9	1	0
14	1	0.431911	4.6	1	0
14	1	0.464013	3.9	2	0
14	1	0.441911	4.4	1	0
14	1	0.478376	5.6	1	0
4	0	0.352016	3.7	2	0
4	0	0.346638	3.7	2	0
4	0	0.342739	3.6	2	0
4	0	0.338474	3.6	2	0
4	0	0.358734	4.1	2	0
4	0	0.348368	4	2	0
4	0	0.362844	4	2	0
4	0	0.370772	5.6	1	0
4	0	0.353916	5.4	1	0
4	0	0.333039	4	1	0
4	0	0.349298	4.7	1	0
4	0	0.348816	5.1	1	0
4	0	0.34476	5.6	1	0
4	0	0.352621	6.2	1	0
4	0	0.347963	4.1	2	0
4	0	0.344873	4.4	2	0
4	0	0.355526	3.9	1	0
4	0	0.353296	4.2	1	0
4	0	0.34767	4.9	1	0
4	0	0.348676	4.5	1	0
4	0	0.344643	4.4	2	0
4	0	0.350582	4.4	1	0
4	0	0.35347	5.5	1	0
4	0	0.349107	5.9	1	0
4	0	0.335692	5.1	1	0
4	0	0.355629	4.3	1	0
4	0	0.380094	3.7	2	0
4	0	0.359434	4.5	1	0
4	0	0.360429	3.9	1	0
4	0	0.344754	4.5	1	0
4	0	0.346282	5.2	1	0
4	0	0.386187	5.2	1	0
4	0	0.386567	4.9	1	0
4	0	0.35224	3.9	1	0
4	0	0.344962	4.8	1	0
4	0	0.34286	4.3	1	0
4	0	0.374608	3.9	2	0
4	0	0.400242	4.5	2	0
4	0	0.343946	5	1	0
4	0	0.362207	4.4	1	0
4	0	0.346281	5	1	0
4	0	0.365952	4	2	0
4	0	0.353533	5.2	1	0
4	0	0.389491	5.6	1	0
4	0	0.345903	4.2	1	0
4	0	0.348194	3.7	1	0
4	0	0.345632	3.8	1	0
4	0	0.348033	4.5	1	0
4	0	0.359754	5	1	0
4	0	0.33301	4.1	1	0
4	0	0.351461	3.7	1	0
4	0	0.352215	4	1	0
4	0	0.35618	5.1	1	0
4	0	0.366518	5.1	1	0
4	0	0.353365	5.8	1	0
5	0	0.433001	4.7	1	0
5	0	0.455712	5.6	1	0
5	0	0.391513	5.5	1	0
5	0	0.40664	5.4	2	0
5	0	0.449881	5.9	2	0
5	0	0.453262	5.4	2	0
5	0	0.408683	5.5	2	0
5	0	0.370769	5.3	1	0
5	0	0.448308	5.6	1	0
5	0	0.43119	5.4	1	0
5	0	0.44767	5.4	2	0
5	0	0.419728	5.1	1	0
5	0	0.417029	6.1	1	0
5	0	0.400983	6.3	2	0
5	0	0.421248	6	1	0
5	0	0.41878	5.9	2	0
5	0	0.401426	5.4	2	0
5	0	0.428031	5.4	1	0
5	0	0.424509	5.5	1	0
5	0	0.422637	4.9	2	0
5	0	0.45653	5.4	2	0
5	0	0.471305	5.1	2	0
5	0	0.41871	6.2	1	0
5	0	0.401493	5.2	1	0
5	0	0.46915	6	2	0
5	0	0.447252	6.3	2	0
5	0	0.427869	5.3	2	0
5	0	0.397869	5.1	2	0
5	0	0.399065	5.2	1	0
5	0	0.3797	5.5	1	0
5	0	0.459465	5.7	1	0
5	0	0.488886	5.3	2	0
5	0	0.453332	4.9	2	0
5	0	0.377431	4.7	1	0
5	0	0.403269	4.5	1	0
5	0	0.373182	6.2	2	0
5	0	0.408203	5.9	1	0
5	0	0.458546	4.6	1	0
5	0	0.423776	5.6	1	0
5	0	0.39976	5.6	2	0
5	0	0.472956	5.9	1	0
5	0	0.453623	6.2	1	0
5	0	0.44384	5.2	2	0
5	0	0.406941	6.1	2	0
5	0	0.398943	5.6	2	0
5	0	0.436511	5.9	1	0
5	0	0.435001	6.3	1	0
5	0	0.403964	5.2	1	0
5	0	0.472784	4.7	2	0
5	0	0.492996	5.5	2	0
5	0	0.433796	5.5	2	0
5	0	0.461112	6.1	2	0
5	0	0.456526	6.8	1	0
5	0	0.420999	5.4	2	0
5	0	0.450535	5.9	2	0
5	0	0.470572	4.7	2	0
5	0	0.442882	5.4	2	0
5	0	0.426103	5.5	2	0
5	0	0.418638	4.9	2	0
5	0	0.416375	5.2	2	0
5	0	0.459719	5.4	2	0
5	0	0.435741	5.6	1	0
5	0	0.42189	5.6	1	0
5	0	0.43877	5.5	2	0
5	0	0.416866	6.1	1	0
10	0	0.422298	4.4	1	1
10	0	0.521129	4.6	2	0
10	0	0.42305	4.2	1	0
10	0	0.502324	3.7	0	0
10	0	0.49238	4.3	2	0
10	0	0.457184	4.4	1	0
10	0	0.451665	4.4	2	0
10	0	0.465152	5	2	0
10	0	0.389591	3	0	1
10	0	0.432428	4.4	1	0
10	0	0.366981	3.5	1	0
10	0	0.449295	4.3	2	0
10	0	0.435536	2.6	0	0
10	0	0.48023	4.1	2	0
10	0	0.460775	4.3	2	0
10	0	0.444686	4.7	1	0
10	0	0.456656	4.7	1	0
10	0	0.478685	4.3	1	0
10	0	0.469262	4	2	0
10	0	0.410639	2.7	1	0
10	0	0.422608	4	2	0
10	0	0.461599	4.5	2	0
10	0	0.44253	4	1	1
10	0	0.4166	3.2	1	0
10	0	0.463239	4.4	1	0
10	0	0.496647	4.5	1	0
10	0	0.443081	3.9	1	0
10	0	0.403249	4.5	1	0
10	0	0.417357	3.6	2	0
10	0	0.421368	3.5	1	0
10	0	0.4488	3.5	1	0
10	0	0.411667	2.6	0	0
10	0	0.428252	4.6	2	0
10	0	0.485935	4	2	0
10	0	0.463558	4.3	2	0
10	0	0.43921	4.2	1	0
10	0	0.385514	4.1	1	0
10	0	0.452232	4.7	1	0
10	0	0.473724	4.1	1	0
10	0	0.35785	3.1	0	1
10	0	0.451197	4.4	2	0
10	0	0.470563	4.2	2	0
10	0	0.455885	4	2	0
10	0	0.478007	4.8	2	0
10	0	0.417411	3.6	2	0
10	0	0.452112	4	1	0
10	0	0.451905	4.2	1	0
10	0	0.386304	4	2	0
10	0	0.449292	4.5	1	0
10	0	0.460983	4.6	2	0
10	0	0.478504	4.1	2	0
10	0	0.383106	3.7	1	0
10	0	0.459597	4.1	2	0
10	0	0.453905	4.5	2	0
10	0	0.420064	4.9	2	0
10	0	0.400503	3.9	1	0
10	0	0.467636	4.4	2	0
10	0	0.458431	4.2	1	0
10	0	0.467358	4.6	1	0
10	0	0.502389	4	2	0
10	0	0.4234	3.9	1	0
13	1	0.503548	5.2	2	0
13	1	0.474393	6.1	1	0
13	1	0.442921	4.5	1	0
13	1	0.381837	4.2	2	0
13	1	0.433661	5.7	2	0
13	1	0.455293	5.2	2	0
13	1	0.484918	4.7	2	0
13	1	0.453569	4	2	0
13	1	0.374207	4.7	1	0
13	1	0.44246	4.4	1	0
13	1	0.449373	3.8	1	0
13	1	0.463878	4.4	1	0
13	1	0.421987	4.6	1	0
13	1	0.392294	4.5	1	0
13	1	0.465002	4.7	1	0
13	1	0.460913	4	1	0
13	1	0.433989	4.5	1	0
13	1	0.425991	3.9	2	0
13	1	0.437359	4.7	1	0
13	1	0.448442	4	2	0
13	1	0.389259	5	1	0
13	1	0.432628	4.5	1	0
13	1	0.399276	4.8	1	0
13	1	0.419034	4.5	1	0
13	1	0.459046	4.3	1	0
13	1	0.427757	3.7	1	0
13	1	0.41179	5.1	1	0
13	1	0.419384	4	2	0
13	1	0.415646	4.3	2	0
13	1	0.42412	4.9	1	0
13	1	0.446453	4.7	2	0
13	1	0.442187	4.5	2	0
13	1	0.405021	4.5	1	0
13	1	0.419223	4	2	0
13	1	0.470842	4	2	0
13	1	0.420834	7.1	1	0
13	1	0.427594	4.4	1	0
13	1	0.412371	3.9	2	0
13	1	0.389209	4.1	1	0
13	1	0.419957	4.1	1	0
13	1	0.413577	4.8	1	0
13	1	0.393262	4.3	1	0
13	1	0.453905	4.7	2	0
13	1	0.388832	4.7	1	0
13	1	0.419074	4.4	1	0
13	1	0.44828	4.3	1	0
6	0	0.424254	4.1	2	0
6	0	0.407905	4.2	2	0
6	0	0.32928	5.2	2	0
6	0	0.399972	4.2	2	0
6	0	0.403484	4.8	2	0
6	0	0.392344	3.5	1	0
6	0	0.354611	6.8	2	1
6	0	0.365901	4.5	1	0
6	0	0.374794	4.1	1	0
6	0	0.355129	4.6	1	0
6	0	0.360892	5.1	2	0
6	0	0.377453	4.1	2	0
6	0	0.387622	4.1	1	0
6	0	0.402165	4.2	2	0
6	0	0.37199	5.8	2	0
6	0	0.404068	4.3	2	0
6	0	0.344436	3.6	1	0
6	0	0.378949	4.6	1	0
6	0	0.402962	6.2	1	0
6	0	0.363933	5.4	1	0
6	0	0.372356	6.2	1	0
6	0	0.350477	4	2	0
6	0	0.372635	4.1	2	0
6	0	0.373454	4.1	1	0
6	0	0.384009	4.5	1	0
6	0	0.369631	5.3	1	0
6	0	0.375905	5.7	1	0
6	0	0.358009	6.9	1	0
6	0	0.413558	4.2	2	0
6	0	0.362367	4.5	1	0
6	0	0.368569	4.2	2	0
6	0	0.3869	5.8	2	0
6	0	0.367959	5.6	1	0
6	0	0.34856	3.7	1	0
6	0	0.339456	3.9	2	0
6	0	0.352884	4.4	1	0
6	0	0.422702	4.4	1	0
6	0	0.372269	5	1	0
6	0	0.41326	4.5	1	0
6	0	0.357836	4	1	0
6	0	0.394867	3.8	1	0
6	0	0.360694	5.9	1	0
6	0	0.352485	4.3	1	0
6	0	0.343415	4.7	2	0
6	0	0.423635	4.2	2	0
6	0	0.369041	4.4	1	0
6	0	0.342663	3.7	1	0
6	0	0.362853	6.4	1	0
6	0	0.39246	6.1	1	0
9	0	0.396485	4.7	1	0
9	0	0.423047	4.6	1	0
9	0	0.43811	4.7	1	0
9	0	0.40796	4.7	1	0
9	0	0.471671	5.4	2	0
9	0	0.487934	4.7	2	0
9	0	0.432634	5.1	2	0
9	0	0.410073	4.9	1	0
9	0	0.427685	5	1	0
9	0	0.40992	5.9	2	0
9	0	0.405636	7	1	0
9	0	0.399724	4.8	1	0
9	0	0.376054	5.1	1	0
9	0	0.394804	4.7	1	0
9	0	0.412173	4.4	1	0
9	0	0.36209	5.2	1	0
9	0	0.418386	5.1	2	0
9	0	0.416754	4.7	1	0
9	0	0.416824	5.1	1	0
9	0	0.433612	5.4	2	0
9	0	0.433336	5.4	2	0
9	0	0.468654	5.3	2	0
9	0	0.414364	5.3	2	0
9	0	0.514941	6.1	2	0
9	0	0.407128	5.1	1	0
9	0	0.412748	4.8	2	0
9	0	0.41812	5.3	1	0
9	0	0.392789	5	1	0
9	0	0.418338	5.2	1	0
9	0	0.391936	5.7	2	0
9	0	0.392593	4.6	1	0
9	0	0.413972	5.1	2	0
9	0	0.394628	5.5	1	0
9	0	0.474992	6.1	2	0
9	0	0.419694	6.2	2	0
9	0	0.432171	4.5	2	0
9	0	0.406403	4.8	2	0
9	0	0.427684	5.1	1	0
9	0	0.395385	4.9	1	0
9	0	0.377575	4.4	1	0
9	0	0.379269	4.8	1	0
9	0	0.392163	6	2	0
9	0	0.397464	5.7	1	0
9	0	0.399525	5.1	1	0
9	0	0.407275	5.6	2	0
9	0	0.48802	6.4	2	0
9	0	0.355114	5	1	0
9	0	0.426751	4.6	2	0
9	0	0.386849	5.1	2	0
9	0	0.38933	5	1	0
9	0	0.427647	5.3	2	0
9	0	0.375441	4.8	1	0
9	0	0.425667	4.9	2	0
9	0	0.419292	4.5	2	0
9	0	0.406695	5.5	1	0
9	0	0.454261	5	2	0
9	0	0.374729	5.2	1	0
9	0	0.368818	5.2	2	0
9	0	0.414204	5.2	2	0
9	0	0.420541	5.1	2	0
9	0	0.420552	5.9	2	0
9	0	0.395879	5.6	1	0
17	0	0.364724	3.3	1	1
17	0	0.37231	3.5	0	1
17	0	0.379849	3	0	0
17	0	0.403745	3.5	0	1
17	0	0.395455	3.7	2	0
17	0	0.373238	3.8	1	0
17	0	0.394881	4.1	1	0
17	0	0.399123	4.4	1	1
17	0	0.409873	4.2	1	1
17	0	0.41734	3.7	1	0
17	0	0.379291	4.4	2	0
17	0	0.415729	4	2	0
17	0	0.39392	3.6	1	0
17	0	0.379803	3.8	1	0
17	0	0.396379	4.2	1	0
17	0	0.402046	3.9	1	0
17	0	0.405816	4.4	2	0
17	0	0.40882	3.9	0	1
17	0	0.373849	4	1	0
17	0	0.400022	3.4	0	1
17	0	0.422025	3.5	1	0
17	0	0.387181	4.3	1	0
17	0	0.375775	4.9	1	0
17	0	0.38146	4.5	1	0
17	0	0.394398	4.1	2	1
17	0	0.366939	5.2	1	0
17	0	0.408756	4.4	2	0
17	0	0.398831	4.2	2	0
17	0	0.393622	3.9	2	0
17	0	0.393345	4.4	1	0
17	0	0.422058	4.5	1	0
17	0	0.411461	3.7	1	0
17	0	0.4145	4	1	1
17	0	0.430004	4.5	2	0
8	0	0.462339	3.9	2	0
8	0	0.373254	5.2	2	1
8	0	0.428958	5.2	2	0
8	0	0.441668	5.5	1	1
8	0	0.425848	4.9	2	1
8	0	0.425596	4	2	0
8	0	0.424227	6.1	2	1
8	0	0.388866	4.3	2	1
8	0	0.381417	3.8	2	1
8	0	0.434526	4.6	2	1
8	0	0.383241	3.9	2	1
8	0	0.449371	4	2	1
8	0	0.444309	3.9	2	1
8	0	0.389036	3.6	2	1
8	0	0.39551	3.8	2	1
8	0	0.408007	3.6	1	0
8	0	0.453102	5.2	1	1
8	0	0.421975	4.3	1	0
8	0	0.48197	4.2	2	0
8	0	0.404497	4	2	1
8	0	0.418691	4.2	1	0
8	0	0.45731	4.9	2	1
3	0	0.355889	3.6	2	0
3	0	0.345588	3.7	1	0
3	0	0.357619	3.1	1	0
3	0	0.334785	4.3	1	0
3	0	0.355104	4.5	1	0
3	0	0.339692	4.2	1	0
3	0	0.422074	3.7	2	0
3	0	0.343528	3.9	1	0
3	0	0.363435	3.9	1	0
3	0	0.344505	4.4	1	0
3	0	0.345879	3.5	1	0
3	0	0.343229	4	1	0
3	0	0.376255	3.4	2	0
3	0	0.3603	4.2	2	0
3	0	0.351964	4.9	1	0
3	0	0.342094	4	1	0
3	0	0.365257	4.4	1	0
3	0	0.344332	4.8	1	0
3	0	0.355106	4.1	1	0
3	0	0.34329	4.2	1	0
3	0	0.336551	5.2	1	0
3	0	0.339446	4.2	1	0
3	0	0.352721	4.1	1	0
3	0	0.345367	4.1	1	0
3	0	0.357067	3.9	2	0
3	0	0.357258	4.2	1	0
3	0	0.352836	4.5	1	0
3	0	0.34395	4.2	1	0
3	0	0.350939	4.9	1	0
3	0	0.353247	6.1	1	0
3	0	0.360597	3.2	2	0
3	0	0.363707	3.5	2	0
3	0	0.344128	5.5	1	0
3	0	0.329467	4.4	1	0
3	0	0.332399	3.9	1	0
3	0	0.359844	4.2	1	0
3	0	0.365816	4.1	1	0
3	0	0.34647	4.4	1	0
3	0	0.404566	4.5	2	0
12	0	0.383937	4.4	2	0
12	0	0.406165	4.6	2	1
12	0	0.399474	3.8	1	0
12	0	0.395578	3.9	2	0
12	0	0.420221	4.5	2	0
12	0	0.430927	4.3	2	0
12	0	0.454634	3.4	2	0
12	0	0.370328	4.4	1	0
12	0	0.384126	4.3	1	0
12	0	0.434035	4.5	2	0
12	0	0.433348	3.8	2	0
12	0	0.402373	5	2	1
12	0	0.465789	4.4	2	0
12	0	0.441189	3.1	2	0
12	0	0.446412	3.3	2	0
12	0	0.36877	3.4	2	0
12	0	0.37743	3.1	2	0
12	0	0.495336	3	2	0
12	0	0.471258	3.7	2	0
12	0	0.376569	3.7	1	0
12	0	0.417222	4.5	2	0
12	0	0.379015	4.2	2	0
12	0	0.434867	4.9	2	1
12	0	0.453655	3.1	2	0
12	0	0.400676	3.4	2	0
12	0	0.461146	3.5	2	0
12	0	0.367778	3.8	1	0
12	0	0.441545	3.6	2	0
12	0	0.434269	4.5	2	1
12	0	0.343551	4.1	1	0
12	0	0.414452	4.1	1	0
12	0	0.363198	5	1	0
12	0	0.349568	5	1	0
12	0	0.416452	4.6	1	0
12	0	0.341905	3.6	1	0
12	0	0.368902	4	1	0
12	0	0.364491	5.4	1	0
12	0	0.388846	3.6	1	0
12	0	0.355988	4.5	1	0
12	0	0.354063	4.2	1	0
12	0	0.340062	5.2	1	0
12	0	0.341345	3.2	0	0
12	0	0.355287	3.9	1	0
12	0	0.379963	4.9	2	1
12	0	0.430636	5.2	1	1
12	0	0.374224	5.8	1	1
12	0	0.339323	3	0	1
12	0	0.380901	3.9	1	0
12	0	0.376007	3.6	1	0
12	0	0.36457	4.3	2	0
12	0	0.362295	5	1	0
12	0	0.375498	4.6	2	0
12	0	0.366501	5	1	0
12	0	0.351665	3.2	1	1
12	0	0.371018	4	1	0
12	0	0.395371	4.8	2	1
12	0	0.394285	4.7	2	1
1	0	0.424349	5.2	1	0
1	0	0.381827	5.3	1	0
1	0	0.366564	4.6	2	0
1	0	0.452601	5.4	1	0
1	0	0.408674	5.3	1	0
1	0	0.421717	4.7	2	0
1	0	0.43866	5.4	2	0
1	0	0.441199	4.5	2	0
1	0	0.426516	4.9	1	0
1	0	0.446699	4.4	2	0
1	0	0.459931	5.1	2	0
1	0	0.431773	4.9	2	0
1	0	0.387374	4.8	2	0
1	0	0.432894	4.5	2	0
1	0	0.448316	4.6	2	0
1	0	0.402592	4.8	2	0
1	0	0.439458	5.1	2	0
1	0	0.450916	4.7	2	0
1	0	0.407324	5.1	2	0
1	0	0.391153	4.3	2	0
1	0	0.390125	4.6	2	0
1	0	0.438149	4.9	2	0
1	0	0.375118	4.9	1	0
1	0	0.419964	5.2	2	0
1	0	0.447153	5	1	0
1	0	0.426398	5.6	1	0
1	0	0.3759	5.1	2	0
1	0	0.459411	4.8	2	0
1	0	0.41011	4.8	1	0
1	0	0.404415	4.7	1	0
1	0	0.409903	5.4	2	0
1	0	0.496777	4.8	2	0
1	0	0.414459	4.4	2	0
1	0	0.397765	4.7	2	0
1	0	0.389938	5.5	1	0
1	0	0.456094	5.4	2	0
1	0	0.341911	4.5	2	0
1	0	0.437388	5.1	2	0
1	0	0.42645	4.7	2	0
1	0	0.454141	5	2	0
1	0	0.403254	4.5	2	0
15	0	0.373459	4.9	2	0
15	0	0.401946	3.9	2	0
15	0	0.370724	5	2	0
15	0	0.37441	4	2	0
15	0	0.368632	4.9	2	0
15	0	0.363041	5.2	1	0
15	0	0.388418	5.9	1	0
15	0	0.400178	5.2	2	0
15	0	0.37716	4.1	1	0
15	0	0.35617	4.5	1	1
15	0	0.378567	4.8	2	0
15	0	0.358839	5.2	2	0
15	0	0.394538	5	2	0
15	0	0.356133	5.2	1	0
15	0	0.359923	5.4	1	0
15	0	0.396047	4.6	2	0
15	0	0.356298	3.9	0	1
15	0	0.369119	4.1	2	0
15	0	0.37184	4.9	2	0
15	0	0.400645	5.2	2	0
15	0	0.378992	4.6	2	0
15	0	0.354557	4	1	0
15	0	0.357191	3.6	1	0
15	0	0.384111	4.5	2	0
15	0	0.346515	4.6	2	0
15	0	0.373413	5.3	1	0
15	0	0.362351	5.1	1	0
15	0	0.349929	6.2	1	0
15	0	0.375722	4	2	0
15	0	0.338125	3.5	0	0
15	0	0.398411	4.5	2	0
15	0	0.415461	4.6	2	0
15	0	0.377616	4.9	2	0
15	0	0.456177	5.1	2	0
15	0	0.359403	4.8	2	0
15	0	0.410721	5.2	2	0
15	0	0.398515	5.3	1	0
15	0	0.39887	5.2	2	0
15	0	0.345296	4.1	2	0
15	0	0.364874	4.2	2	0
15	0	0.376598	4.9	2	1
15	0	0.42359	5	2	0
15	0	0.364155	5	2	0
15	0	0.365634	5.4	1	0
15	0	0.388643	4.9	2	0
